# Supplementary material for: Assigning Defined Daily/Course Doses for Antimicrobials in Turkeys to Enable a Cross-Country Quantification and Comparison of Antimicrobial Use
Source: Antibiotics (Basel). 2021 Aug 12;10(8):971. doi: 10.3390/antibiotics10080971 (PMC8388960; doi:10.3390/antibiotics10080971)
Supplement: Supplementary file 1 [file antibiotics-10-00971-s001.zip]

Archive with 1 entries (1 files):
- antibiotics-1326495-supplementary.pdf
